# Supplementary material for: Development of an ObLiGaRe Doxycycline Inducible Cas9 system for pre-clinical cancer drug discovery
Source: Nat Commun. 2020 Sep 29;11:4903. doi: 10.1038/s41467-020-18548-9 (PMC7525522; doi:10.1038/s41467-020-18548-9)
Supplement: Supplementary file 4 — Source Data [file 41467_2020_18548_MOESM4_ESM.xlsx]

## Sheet: Fig. 4c
Description:	Full gel scans, p53 and stk11 expression in tumor isolated cell lines of Kras;Trp53-/- and Kras;Stk11-/- mice
Associated to:	Figure 4c

## Sheet: Fig.4d
Description:	Full gel scans, p53 and stk11 expression in tumor isolated tissue of Kras;Trp53-/- and Kras;Stk11-/- mice
Associated to:	Figure 4d

## Sheet: Supp.Fig. 1c right panel
Description:	Full gel scans of AAVS1 transgene integration in hiPSC; pool, clone C86 and C25
Associated to:	Supplementary Figure 1c
